# Supplementary material for: Molecular phylogenetics and evolutionary history of ariid catfishes revisited: a comprehensive sampling
Source: BMC Evol Biol. 2009 Jul 23;9:175. doi: 10.1186/1471-2148-9-175 (PMC2726142; doi:10.1186/1471-2148-9-175)
Supplement: Additional file 1 — Material examined and GenBank Accession numbers. The material listed indicates origin of samples, collection information, and GenBank accession numbers for each gene region. Two letter country codes follow ISO-3166. NV, not vouchered; NCA, not catalogued. [file 1471-2148-9-175-S1.xls]

## Sheet: Additional file 1
Species/entity	Country	Tissue No.	Catalog No.	GenBank Accession No.					Reference
				ATP synthase 8/6	cytochrome b	12S	16S	rag2
Ingroup (Arioidea)
Gogo arcuatus (Anchariidae)	MG	_	UMMZ 238042	FJ013144	FJ013160	FJ013176	FJ013191	DQ4924152	[6, 14]
Amissidens hainesi	AU/PG	HL0106/P4150/PNG039	NTM S.15533-001/ANSP 180335/AUM 47563	FJ013153, FJ625967, FJ625968	FJ013169	FJ013185	FJ013200	FJ013216	[14], this study
Ariopsis felis	US	stri-x3609	AUM 5233-02	DQ990659	DQ119355	DQ990564	DQ990599	DQ492410	[6, 19, 23]
Ariopsis guatemalensis	SV	stri-15941	STRI-5732	DQ990660	DQ990484	DQ990562	DQ990598		[19]
Ariopsis seemanni	PA	stri-12668/15948	STRI-5730/5731	DQ990661, DQ990662	DQ990485, DQ990486	DQ990561	DQ990596	DQ990517	[19]
Ariopsis sp. (Caribbean Sea)	CO	stri-x3602/x3603/CO0604	INVEMAR-PEC 5332/5340/(NCA)	DQ990663, DQ990664, FJ625865	DQ990487, DQ990488	DQ990563	DQ990597	DQ990516	[19], this study
Ariopsis sp. (Eastern Pacific)	CO/PE	509/ID182	INVEMAR-PEC (NCA)/AUM 50249	FJ625863, FJ625864	FJ626160	FJ626097	FJ626034		This study
Arius aff. nenga	ID/TH	ID081/stri-x3645/T1025/T1027-T1030	AUM 46280/INHS 93701/ANSP 178836/INHS 93703, 93701	FJ625958–FJ625964	FJ626205	FJ626137	FJ626074	FJ626020	This study
Arius aff. sp.A	BD	BAN07-264/BAN07-261	AUM (NCA)	FJ625942, FJ625943	FJ626197	FJ626131	FJ626068		This study
Arius arius	IN	stri-x3656/3657	USNM 376608	AY688661, AY688648, DQ990681	AY688674, DQ990501	DQ990576	DQ990622	DQ990525	[19, 24]
Arius gagora	BD	BAN07-244	AUM (NCA)	FJ625927	FJ626192	FJ626126	FJ626063	FJ626014	This study
Arius leptonotacanthus	ID	ID040/HH002	AUM 44872/ZRC ?51225	FJ625928, FJ625929	FJ626193	FJ626127	FJ626064		This study
Arius maculatus	ID/TH	ID031/stri-x3643/T1013/T1016/T1017/T1022	AUM 46293/INHS 93668/ANSP 178833/INHS 93668, 93704	FJ625930–FJ625935	FJ626194	FJ626128	FJ626065	FJ626015	This study
Arius madagascariensis	MG	stri-x3536/stri-x3534/T.003.0293-0295	MHNG 2623.055/AMNH 241670-241672	FJ625894–FJ625898	FJ626176	FJ626110	FJ626047	FJ626008	This study
Arius nenga	BD	PNG516/PNG527	AUM (NCA)	FJ625956, FJ625957	FJ626204	FJ626136	FJ626073		This study
Arius oetik	ID/SG	ID099/HH001/HH003	AUM 46295/ZRC 51225/ZRC 51224	FJ625936–FJ625938	FJ626195	FJ626129	FJ626066		This study
Arius sp.A	TH	stri-x3646/T1032/T1034	INHS 93702/ANSP 178837	FJ625939–FJ625941	FJ626196	FJ626130	FJ626067		This study
B. marinus	US	stri-x3610	AUM 5234-003	DQ990679	DQ119472	DQ990573	DQ990627	DQ990524	[19, 23]
Bagre bagre	GF/GY/BR	stri-x3540/x3545/ID125	MHNG 2608.096/ANSP 178751/MZUSP 99706	FJ625866, AY688647, AY688660, DQ990678	AY688673	DQ990572	DQ990626	DQ990523	[19, 24], this study
Bagre panamensis	PA	stri-17566/12672	STRI-5735/5734	DQ990676	DQ990498, DQ990497	DQ990571	DQ990625	DQ990521	[19]
Bagre pinnimaculatus	PA	stri-12670	STRI-5736	DQ990677	DQ990499	DQ990575	DQ990629	DQ990522	[19]
Bagreaff. marinus	CO	stri-x3605	INVEMAR-PEC 5336	DQ990680	DQ990500	DQ990574	DQ990628		[19]
Brustiarius nox	PG	PNG011/PNG024	AUM 47488	FJ625969, FJ625970	FJ626207	FJ626139	FJ626076	FJ626022	This study
Brustiarius proximus	AU/PG/TH	RW0429/I.33460-019/PNG030/stri-x3644	NV/AMS I.33460-019/AUM 47486/INHS 93671	FJ625923–FJ625926	FJ626190, FJ626191	FJ626124, FJ626125	FJ626061, FJ626062	FJ626013	This study
Brustiarius solidus	PG	PNG022/PNG010	AUM 47487/47635	FJ625971, FJ625972	FJ626208	FJ626140	FJ626077		This study
C. agassizii	GF/GY	stri-x3541/x3564	MHNG 2608.097/ANSP 178743	DQ990645, DQ990646	DQ990473, DQ990474	DQ990552	DQ990620		[19]
Carlarius heudelotii	W. Africa	1710	NV	FJ013149	FJ013165	FJ013181	FJ013196	FJ013212	[14]
Carlarius latiscutatus	W. Africa	1717	NV	FJ625891	FJ626173	FJ626108	FJ626045		This study
Carlarius parkii	W. Africa	1709/174/176	NV	FJ625892, FJ625893	FJ626175, FJ626174	FJ626109	FJ626046	FJ626007	This study
Cathorops aff. fuerthii	SV	stri-15949	STRI-5726	DQ990640	DQ990468	DQ990555	DQ990618		[19]
Cathorops aguadulce	GT	stri-7989, P4172	STRI-5450/ECO-SC 4270	DQ990648, DQ990649	DQ990476	DQ990544	DQ990614		[19]
Cathorops cf. festae	EC	JM 744	MNRJ (NCA)	FJ625868	FJ626161	FJ626098	FJ626035		This study
Cathorops cf. higuchii	NI	PB20/oto4	MNHN-ICOS-00340/ICOT-001583	FJ625869, FJ625870	FJ626162, FJ626163	FJ626099	FJ626036		This study
Cathorops dasycephalus	SV/PA	stri-15944/17233	STRI-5718/5717	DQ990638, DQ990639	DQ990467	DQ990556	DQ990621	DQ990510	[19]
Cathorops fuerthii	PA	stri-17563	STRI-5720	DQ990641	DQ990469	DQ990554	DQ990617	FJ013209	[14, 19]
Cathorops hypophthalmus	PA	stri-17561	STRI-5722	DQ990651	DQ990478	DQ990548	DQ990612	DQ990512	[19]
Cathorops manglarensis	CO	526/535	INVEMAR-PEC (NCA)	FJ625871, FJ625872	FJ626164, FJ626165	FJ626100	FJ626037		This study
Cathorops mapale	CO	stri-x3600/x3601	INVEMAR-PEC 5333/5348	AY575021, AY575018, AY575020, AY575019	AY575016, AY575017	DQ990550	DQ990616	FJ013210	[14, 19, 24]
Cathorops multiradiatus	PA/CO	stri-16776/506	STRI-5723/INVEMAR-PEC (NCA)	DQ990650, FJ625873	DQ990477, FJ626166	DQ990545	DQ990609		[19], this study
Cathorops sp.	CO	stri-x3661	INVEMAR-PEC 5734 (494)	DQ990642	DQ990470	DQ990553	DQ990615		[19]
Cathorops spixii/arenatus	GY/BR	stri-x3563/ID135/ID140	ANSP 178744/MZUSP 99715/99717	DQ990647/FJ625874/FJ625867	DQ990475	DQ990551	DQ990619		[19], this study
Cathorops steindachneri	PA	stri-17236	STRI-5725	DQ990644	DQ990472	DQ990546	DQ990611	DQ990511	[19]
Cathorops taylori	SV	stri-15952	STRI-5727	DQ990643	DQ990471	DQ990547	DQ990610		[19]
Cathorops tuyra	PA	stri-16391	STRI-5724	DQ990652	DQ990479	DQ990549	DQ990613		[19]
Cephalocassis borneensis	TH	T1104/T1074/T1135	INHS 93567, 93582, 93728	FJ625948–FJ625950	FJ626200	FJ626134	FJ626071	FJ626018	This study
Cephalocassis melanochir	ID	_	UMMZ 243391	FJ625944	FJ626198	FJ626132	FJ626069	FJ626016	This study
Cinetodus carinatus	PG	PNG083/PNG109	AUM 47550/47508	FJ625975, FJ625976	FJ626210	FJ626142	FJ626079	FJ626023	This study
Cinetodus froggatti	PG	P4151/PNG107	ANSP 180336 /AUM 47494	FJ013154, FJ625977	FJ013170	FJ013186	FJ013201	FJ013217	[14], this study
Cochlefelis danielsi	PG	PNG080	AUM 47492	FJ625978	FJ626211	FJ626143	FJ626080		This study
Cochlefelis dioctes	AU/PG	HL0117/t640/PNG121	NV/ANSP 182837/AUM 47507	FJ625995–FJ625997	FJ626222	FJ626154	FJ626091	FJ626029	This study
Cochlefelis spatula	PG	PNG116/PNG095	AUM 47553/47506	FJ013155, FJ625979	FJ013171	FJ013187	FJ013202	FJ013218	[14], this study
Cryptarius truncatus	TH/ID/SG	stri-x3611/ID087/T016-1514	INHS 93580/AUM 50243/AMNH 240581	DQ990682, FJ625945, FJ625946	DQ1193911	DQ990578	DQ990624	DQ990526	[19, 23], this study
Doiichthys novaeguineae	PG	PNG097/PNG132	AUM 47711/47499	FJ013156, FJ625980	FJ013172	FJ013188	FJ013203	FJ013219	[14], this study
Galeichthys ater	ZA	59.2 # 1, 59.2 # 2	NV	FJ013145, FJ013159	FJ013161	FJ013177	FJ013192	FJ013206	[14]
Galeichthys feliceps	ZA	AC112, AC114	NV	FJ013146	FJ013162, FJ013175	FJ013178	FJ013193	FJ013207	[14]
Galeichthys peruvianus	PE	stri-17993	STRI-5781	DQ990634	DQ990462	DQ990530	DQ990582	DQ990504	[19]
Galeichthys sp.	ZA	T593, T592	SAIAB 78771	FJ013147	FJ013163	FJ013179	FJ013194	FJ013208	[14]
Genidens barbus	BR/UR	19018/ID129/AA2/NC191	LBP 3007/MZUSP 99709/NV/UFRGS (NCA)	FJ625875–FJ625878	FJ626167	FJ626101	FJ626038	FJ626006	This study
Genidens genidens	BR	ID141/ID130	MZUSP 99721/99710	FJ013148, FJ625879	FJ013164	FJ013180	FJ013195	FJ013211	[14], this study
Genidens machadoi	BR	ID128/ID124	MZUSP 99708/99705	FJ625880, FJ625881	FJ626168	FJ626102	FJ626039		This study
Genidens planifrons	BR	NC 196/NC 195	UFRGS (NCA)	FJ625882, FJ625883	FJ626169	FJ626103	FJ626040		This study
Hemiarius stormii	SG	HH007	ZRC 51843	FJ625947	FJ626199	FJ626133	FJ626070	FJ626017	This study
Ketengus typus	TH	stri-x3612	INHS 93581	DQ990683	DQ119485	DQ990577	DQ990623	DQ492413	[6, 19, 23]
Nedystoma dayi	PG	PNG125	AUM 47500	FJ625981	FJ626212	FJ626144	FJ626081	FJ626024	This study
Nemapteryx aff. armiger	PG	PNG115	AUM 47552	FJ625984	FJ626213	FJ626145	FJ626082		This study
Nemapteryx armiger	AU/PG	HL0116/P4152/PNG038	NV/ANSP 180337/AUM 50247	FJ013158, FJ625982, FJ625983	FJ013174	FJ013190	FJ013205	FJ013221	[14], this study
Neoarius aff. graeffei sp.1	PG	PNG002	AUM 47481	FJ625986	FJ626215	FJ626147	FJ626084		This study
Neoarius aff. graeffei sp.2	PG	PNG036	AUM 47561	FJ625987	FJ626216	FJ626148	FJ626085		This study
Neoarius augustus	PG	PNG133/PNG134	AUM 47501/NV	FJ625993, FJ625994	FJ626221	FJ626153	FJ626090	FJ626028	This study
Neoarius berneyi	PG	GA3	NV	FJ625985	FJ626214	FJ626146	FJ626083		This study
Neoarius graeffei	AU	RW0140	NTM S.15362-002	FJ013157	FJ013173	FJ013189	FJ013204	FJ013220	[14]
Neoarius midgleyi	AU	RW0140	NTM S.15362-003	FJ626005	FJ626227	FJ626159	FJ626096	FJ626033	This study
Netuma aff. bilineata	PG	PNG026	AUM 47559	FJ625900	FJ626178	FJ626112	FJ626049	FJ626009	This study
Netuma aff. thalassina	AU	RW 0421	NV	FJ625901	FJ626179	FJ626113	FJ626050		This study
Netuma bilineata	ID	ID029	AUM 46279	FJ625899	FJ626177	FJ626111	FJ626048		This study
Netuma thalassina	ID	ID103	AUM 46282	FJ013150	FJ013166	FJ013182	FJ013197	FJ013213	[14]
Notarius aff. kessleri	CO	514/524/522/523	INVEMAR-PEC (NCA)	FJ625884–FJ625887	FJ626170	FJ626104	FJ626041		This study
Notarius aff. planiceps	SV	stri-15943	STRI-5714	AY688652, AY688639	AY688665	DQ990537	DQ990584		[19, 24]
Notarius armbrusteri	CO	527/529	INVEMAR-PEC 6677/6678	DQ373041–DQ373044	DQ373045, DQ373046	DQ990542	DQ990585		[19, 22]
Notarius biffi	SV	stri-15942	STRI-5713	AY688654, AY688641	AY688667	DQ990538	DQ990589		[19, 24]
Notarius bonillai	CO	stri-x3613	INVEMAR-PEC 5342	AY582863, AY582865	AY582861	DQ990533	DQ990592		[19, 24]
Notarius cookei	PA	stri-16750/16752	STRI-5709	AY582862, AY582864	AY582860, DQ990463	DQ990534	DQ990594		[19, 24]
Notarius grandicassis	CO/VE	stri-x3660/VEN05024	NV/AUM 44230	AY688658, AY688645, DQ990637	AY688671	DQ990540	DQ990587	DQ990509	[19, 24]
Notarius insculptus	PA	stri-17958	STRI-5715	AY688653, AY688640	AY688666	DQ990543	DQ990586		[19, 24]
Notarius kessleri	PA	stri-17578/17231/17577	STRI-5711/5710	AY688650, AY688637, DQ990466	AY688663.DQ990465	DQ990532	DQ990591		[19, 24]
Notarius lentiginosus	PA	stri-21651	STRI 07120	FJ625888	FJ626171	FJ626105	FJ626042		This study
Notarius luniscutis	BR	ID132/ID134	MZUSP 99712/99714	FJ626172	FJ626172	FJ626106, FJ626107	FJ626043, FJ626044		This study
Notarius neogranatensis	CO	stri-x3598/x3599	INVEMAR-PEC 5337/5338	AY688649, AY688636	AY688662, DQ990464	DQ990531	DQ990593	DQ990505	[19, 24]
Notarius planiceps	PA	stri-17575	STRI-5712	AY688651, AY688638	AY688664	DQ990536	DQ990583		[19, 24]
Notarius quadriscutis	GY	stri-x3571	ANSP 178740 (24J6)	AY688657, AY688644	AY688670	DQ990535	DQ990590	DQ990508	[19, 24]
Notarius rugispinis	GY/GF	stri-x3550/x3538/x3532	ANSP 178749/MHNG 2595.70/2608.094	AY688655, AY688642, DQ990635, DQ990636	AY688668	DQ990539	DQ990588	DQ990506	[19, 24]
Notarius troschelii	PA	stri-17229	STRI-5716	AY688656, AY688643	AY688669	DQ990541	DQ990595	DQ990507	[19, 24]
Occidentarius platypogon	PA	stri-12651/17230	STRI-5728/5729	AY688659, AY688646, DQ990653	AY688672, DQ990480	DQ990557	DQ990630	DQ990513	[19, 24]
Osteogeneiosus militaris	ID/BD	ID007/PNG522	AUM 44874/(NCA)	FJ013152, FJ625955	FJ013168	FJ013184	FJ013199	FJ013215	[14], this study
Pachyula crassilabris	PG	PNG072	AUM 47509	FJ625988, FJ626217	FJ626217	FJ626149	FJ626086	FJ626025	This study
Plicofollis aff. argyropleuron sp.1	PG	PNG054/PNG064	AUM 47484/47505	FJ625903, FJ625904	FJ626180	FJ626114	FJ626051		This study
Plicofollis aff. argyropleuron sp.2	AU/PG/ID	HL0116/ID055/PNG033	NV/AUM 44854/AUM 47485	FJ625905–FJ625907	FJ626181, FJ626182	FJ626115, FJ626116	FJ626052, FJ626053	FJ626010	This study
Plicofollis aff. layard	AE	PNG149	NV	FJ625912	FJ626185	FJ626119	FJ626056		This study
Plicofollis aff. polystaphylodon	PG	PNG197/PNG196	AUM 47560	FJ625918, FJ625919	FJ626188	FJ626122	FJ626059	FJ626012	This study
Plicofollis argyropleuron	ID	ID002, ID105	AUM 44750/46298	FJ013151, FJ625902	FJ013167	FJ013183	FJ013198	FJ013214	[14], this study
Plicofollis cf. polystaphylodon	ID	ID054	AUM 44856	FJ625917	FJ626187	FJ626121	FJ626058		This study
Plicofollis dussumieri	AE/BD	PNG147/PNG143/PNG528	NV/AUM (NCA)	FJ625908–FJ625910	FJ626183	FJ626117	FJ626054		This study
Plicofollis layardi	BD	PNG523	AUM (NCA)	FJ625911	FJ626184	FJ626118	FJ626055		This study
Plicofollis nella	ID/SG	ID039/HH004/ID106/ID104	AUM 44864/ZRC ?51223/AUM 46283	FJ625913–FJ625916	FJ626186	FJ626120	FJ626057	FJ626011	This study
Plicofollis tonggol	ID/BD	ID095/ID100/PNG529	AUM 44862/(NCA)	FJ625920–FJ625922	FJ626189	FJ626123	FJ626060		This study
Potamarius izabalensis	GT	stri-8279	STRI-5612	DQ990654	DQ990481	DQ990558	DQ990602	DQ990514	[19]
Potamarius nelsoni	MX	P4165/4164	ECO-SC 4266/4267	DQ990655, DQ990656	DQ990482	DQ990559	DQ990601	DQ990515	[19]
Potamarius usumacintae	MX	P4169/4173	ECO-SC 4274/NV	DQ990657, DQ990658	DQ990483	DQ990560	DQ990600		[19]
Potamosilurus coatesi	PG	PNG017	AUM 47490	FJ625989	FJ626218	FJ626150	FJ626087	FJ626026	This study
Potamosilurus latirostris	PG	PNG001/GA4	AUM 47482/NV	FJ625998, FJ625999	FJ626223	FJ626155	FJ626092	FJ626030	This study
Potamosilurus macrorhynchus	PG	GA5	NV	FJ625990	FJ626219	FJ626151	FJ626088	FJ626027	This study
Potamosilurus velutinus	PG	PNG014/PNG007	AUM 47489	FJ625991, FJ625992	FJ626220	FJ626152	FJ626089		This study
'Sciades' aff. leptaspis	ID*	PNG151	AUM 50248	FJ626002	FJ626225	FJ626157	FJ626094		This study
Sciades couma	GY	stri-x3531/x3560/x3562/x3556	NV/ANSP 178745-747	DQ990671–DQ990674	DQ990495, DQ990494	DQ990569	DQ990604		[19]
Sciades dowii	PA	stri-17558	STRI-5733	DQ990665	DQ990489	DQ990565	DQ990608		[19]
Sciades herzbergii	GY/CO	stri-x3561/490	ANSP 178746/INVEMAR-PEC (NCA)	DQ990675, FJ625889	DQ990496	DQ990568	DQ990603	DQ990520	[19], this study
'Sciades' leptaspis	AU/PG	HL0119/PNG049	NV/AUM 47565	FJ626000, FJ626001	FJ626224	FJ626156	FJ626093	FJ626031	This study
'Sciades' mastersi	AU/PG	HL0107/PNG140	NV/AUM 47497	FJ626003, FJ626004	FJ626226	FJ626158	FJ626095	FJ626032	This study
Sciades parkeri	GY	stri-x3570	ANSP 178741	DQ990669	DQ990492	DQ990567	DQ990606	DQ990519	[19]
Sciades passany	VE	stri-x3537/VEN0529	NV/AUM 44220	DQ990670, FJ625890	DQ990493	DQ990570	DQ990607		[19], this study
Sciades proops	GY/GF	stri-x3565, stri-x3539, stri-x3604	ANSP 178742/MHNG 2608.095/NV	DQ990666–DQ990668	DQ990491, DQ990490	DQ990566	DQ990605	DQ990518	[19]
'Sciades' sagor	ID/SG/TH	ID023/ID045/stri-x3648/T1237/T.016.1540	AUM 44868/AUM 50242/INHS 93709/AMNH 240582	FJ625951–FJ625954	FJ626201–FJ626203	FJ626135	FJ626072	FJ626019	This study
'Sciades' sona	ID/BD	ID098/PNG544	AUM 44861/AUM (NCA)	FJ625965, FJ625966	FJ626206	FJ626138	FJ626075	FJ626021	This study
'Sciades' utarus	PG	PNG019/PNG018	AUM 47491	FJ625973, FJ625974	FJ626209	FJ626141	FJ626078		This study
Outgroup (non-arioid siluroids)
Ageneiosus atronasus (Auchenipteridae)	PE	stri-x3608	INHS 54689	DQ119403	DQ990633	DQ990529	DQ990580	DQ990503	[19, 23]
Cetopsorhamdia sp. (Heptapteridae)	VE	stri-x3606	INHS 56139	DQ119442	DQ990631	DQ990527	DQ990579	DQ990502	[19, 23]
Ictalurus punctatus (Ictaluridae)	US	stri-x3607	INHS 47559	AY184253	DQ990632	DQ990528	DQ990581	AY184245	[19, 23, 25]
Other outgroup taxa (divergnce time estimations only)
Latimeria menadoensis(Latimeridae)	_	_	_	AP006858	AP006858	_	_	AF369087	[26, 28]
Polypterus sp./P. ornatipinnis (Polypteridae)	_	_	_	U62532	U62532	_	_	AF369072	[27, 28]
Distichodus notospilus (Distichodontidae)	_	_	_	_	AY791395	_	_	DQ492313	[6, 29]
Hypopomus occidentalis/Gymnotus sp. (Gymnotiformes)	_	_	_	AF040457	_	_	_	DQ492315	[6, 30]
Callichthys callichthys (Callichthyidae)	_	_	_	_	DQ119448	_	_	DQ492324	[6, 23]
Corydoras rabauti/C. cf. trilineatus (Callichthyidae)	_	_	_	AB054128	AB054128	_	_	DQ492325	[6, 31]
Pterobunocephalus sp./P. depressus (Aspredinidae)	_	_	_	_	DQ119353.1	_	_	DQ492422	[6, 23]
Centromochlus heckelii (Auchenipteridae)	_	_	_	_	DQ119426	_	_	DQ492353	[6, 23]
Ameiurus natalis/A. nebulosus(Ictaluridae)	_	_	_	_	AY184265	_	_	DQ492397	[6, 23]
Cranoglanis bouderius (Cranoglanidae)	_	_	_	AY898626	AY898626	_	_	DQ492401	[6, 32]
Perrunichthys perruno(Pimelodidae)	_	_	_	_	DQ486767	_	_	DQ486785	[33]
Leiarius pictus (Pimelodidae)	_	_	_	_	DQ486764	_	_	DQ486782	[33]
Steindachneridion scripta (Pimelodidae)	_	_	_	_	DQ486765	_	_	DQ486783	[33]
*Irian Jaya (New Guinea)
