# Supplementary material for: Molecular phylogenetics and evolutionary history of ariid catfishes revisited: a comprehensive sampling
Source: BMC Evol Biol. 2009 Jul 23;9:175. doi: 10.1186/1471-2148-9-175 (PMC2726142; doi:10.1186/1471-2148-9-175)
Supplement: Additional file 2 — Congruence among reconstruction methods and data partitions. For each analysis filled and open cells indicate presence or absence of a particular clade, respectively. Numbers in cells indicate nodal support (whenever available, see Table 1), with bolded values for MP or ML bootstrap ≥ 75% and BI posterior probabilities ≥ 0.95. Nodes refer to clades in Figure 3. [file 1471-2148-9-175-S2.xls]

## Sheet: Additional File 2
		Mitochondrial				Nuclear				Combined
		124 ingroup taxa				70 ingroup taxa				70 ingroup taxa
		2866 bp				978 bp				3844 bp
		1097 informative sites				67 informative sites				1157 informative sites
Taxon/Clade	Node	MP	ML - Garli	ML - RAxML	BI	MP	ML - Garli	ML - RAxML	BI	MP	ML - Garli	ML - RAxML	BI
Arioidea		94		100	1			99	1	100		100	1
Ariidae		100		100	1			99	1	100		100	1
Galeichthyinae		100		100	1			96	1	100		100	1
Ariinae	A	100		100	1			88	0.99	100		100	1
Bagre		100		100	1			91	1	100		100	1
Notarius + Cathorops	B			70	1							81	1
Notarius		100		100	1			85	1	100		100	1
Aspistor sensu Marceniuk and Menezes	C	100		100	1	N/A*	N/A*	N/A*	N/A*	N/A*	N/A*	N/A*	N/A*
Notarius minus Aspistor		50						<50	0.61
Cathorops		91		99	1					88		100	1
Subgenus Cathorops	D	100		100	1			98	1	100		100	1
Node G + Node F + Old World Ariinae (Node I)	E	<50		<50	0.59
Occidentarius + Genidens	F	52		91	0.98					59		95	0.99
Genidens		100		100	1			87	0.97	100		100	1
Sciades + Potamarius + Ariopsis	G	72		99	1				0.59	90		100	1
Potamarius + Ariopsis	H	90		100	1					95		100	1
Sciades		100		100	1			100	1	100		100	1
Potamarius		100		100	1			76	1	100		100	1
Ariopsis		100		99	1					100		100	1
Old World Ariinae	I	91		100	1			58	0.88	94		100	1
Indo-Pacific Ariinae (Old World minus W. Africa)												59	0.92
Netuma (Indo-West Pacific 1)		100		100	1			98	1	100		100	1
Carlarius (W. Africa)		99		100	1			65	0.93	99		100	1
Madagascar + India-Southeast Asia	J				0.78
India-Southeast Asia		67								71		<50	0.68
S. sagor + C. melanochir + H. stormii	K	91		85	0.95					94		90	0.98
India-Southeast Asia minus node K	L	96		99	1			83	1	98		100	1
Ketengus + Osteogeneiosus	M	<50		<50	0.53
Plicofollis + Australia-N. Guinea	N	60		94	1							87	1
Plicofollis (Indo-West Pacific 2)		99		100	1			70	0.98	100		100	1
Australia-N. Guinea	O	96		99	1					96		100	1
Amissidens + B. proximus	P	74		70	0.95					75		89	0.99
Neoarius (in part)	Q	100		100	1	N/A*	N/A*	N/A*	N/A*	N/A*	N/A*	N/A*	N/A*
Node S + node T	R	97		97	1					91**	**	95**	1.0**
Potamosilurus (in part)	S	99		100	1			67	0.94	95		100	1
C. carinatus + S. utarus + Brustiarius (in part)	T	75		89	0.99					69**	**	70**	0.91
Doiichthys + Nedystoma	U	90		67	0.79			66	0.98	94		84	1
Pachyula + Doiichthys + Nedystoma	V	100		100	1				0.92	100		100	1
Cochlefelis (in part)	W	97		100	1	N/A*	N/A*	N/A*	N/A*	N/A*	N/A*	N/A*	N/A*
*Only one taxon included in dataset
**S. utarus not included in dataset
