# Supplementary material for: Molecular phylogenetics and evolutionary history of ariid catfishes revisited: a comprehensive sampling
Source: BMC Evol Biol. 2009 Jul 23;9:175. doi: 10.1186/1471-2148-9-175 (PMC2726142; doi:10.1186/1471-2148-9-175)
Supplement: Additional file 3 — Calibration points used for divergence time estimations. Nodal constraints were set based on MRCA's (most recent common ancestor) according to the topologies presented in Azuma [[61]: Fig. 2, basal fish nodes], Lundberg [[10]: Fig. 2, siluriforms], Hardman [[33]: Fig. one, pimelodids], and Figure 3 (arioids). BRC, Bayesian relaxed clock; UCLN, uncorrelated lognormal model; U, maximum age constraint; L, minimum age constraint. [file 1471-2148-9-175-S3.xls]

## Sheet: Additional File 3
Taxon	MRCA	Description	BRC age constraints (x10 my)	UNCL priors (age in my)	Reference
Osteichthyes	Latimeria, Arioidea	Split between sarcopterygians and actinopterygians based on fossils and molecules	45 (U)	_	[61, 88]
Osteichthyes	Latimeria, Arioidea	Psarolepis, Lophosteus, and Andreolepis fossil (Ludlow, Silurian)	41.6 (L)	Lognormal; zero offset 416, mean 2.5, st. dev. 1.0	[61, 86, 89]
Actinopteri	Polypterus, Arioidea	Stem-actinopterans from the Givetian/Eifelian boundary	39.2 (L)	Lognormal; zero offset 392, mean 1.0, st. dev. 1.0	[61, 86]
Doradoidea + Aspredinidae	Ageneiosus, Pterobunocephalus	Doradoid fossil of Maastrichtian	6.8 (L)	Uniform; lower bound 68	[7, 10]
Ictaluridae	Ameiurus, Ictalurus	Ameiurus pectinatus of Late Eocene	3.6 (L)	Uniform; lower bound 36	[10]
Ictaluridae + Cranoglanidae	Ictalurus, Cranoglanis	Ictalurid stem fossil Astephus sp. of Early Paleocene	6.4 (L)	Uniform; lower bound 64	[10]
Callichthyidae	Callichthys, Corydoras	Corydoras revelatus fossil dated as Late Paleocene	5.835 (L)	Uniform; lower bound 58.35	[10]
Leiarius + Perrunichthys	Leiarius, Perrunichthys	Uplift of the Mérida Andes and isolation of the Maracaibo basin (10–8 my)	1.0 (U)	Uniform; upper bound 10, lower bound 8	[33, 90]
Leiarius + Perrunichthys	Leiarius, Perrunichthys	Uplift of the Mérida Andes and isolation of the Maracaibo basin (10–8 my)	0.8 (L)	_	[33, 90]
Pimelodidae	Steindachneridion, Leiarius	Steindachneridion fossil (30–20 my)	2.5 (L)	Uniform; lower bound 25	[33, 90]
Arioidea	Gogo, Arius	Ariid fossils of Late Campanian–Early Maastrichtian	7.05 (L)	Uniform; lower bound 70.5	[7, 10, 14]
Cathorops	C. dasycephalus, C. mapale	Cathorops fossil of Early Miocene	1.95 (L)	Uniform; lower bound 19.5	[14, 91]
Cathorops mapale + C. fuerthii	C. mapale, C. fuerthii	Last rising of Panama isthmus (3.1–2.8 my)	0.31 (U)	Uniform; upper bound 3.1, lower bound 2.8	[14, 92, 93]
Cathorops mapale + C. fuerthii	C. mapale, C. fuerthii	Last rising of Panama isthmus (3.1–2.8 my)	0.28 (L)	_	[14, 92, 93]
Notarius aff. kesleri + N. neogranatensis	Notarius aff. kesleri, N. neogranatensis	Last rising of Panama isthmus (3.1–2.8 my)	0.31 (U)	Uniform; upper bound 3.1, lower bound 2.8	[92, 93], this study
Notarius aff. kesleri + N. neogranatensis	Notarius aff. kesleri, N. neogranatensis	Last rising of Panama isthmus (3.1–2.8 my)	0.28 (L)	_	[92, 93], this study
Ariopsis seemanni + Ariopsis sp.	Ariopsis seemanni, Ariopsis sp.	Last rising of Panama isthmus (3.1–2.8 my)	0.31 (U)	Uniform; upper bound 3.1, lower bound 2.8	[92, 93], this study
Ariopsis seemanni + Ariopsis sp.	Ariopsis seemanni, Ariopsis sp.	Last rising of Panama isthmus (3.1–2.8 my)	0.28 (L)	_	[92, 93], this study
